# Supplementary material for: Two antagonistic response regulators control Pseudomonas aeruginosa polarization during mechanotaxis
Source: EMBO J. 2023 Feb 16;42(7):e112165. doi: 10.15252/embj.2022112165 (PMC10519157; doi:10.15252/embj.2022112165)
Supplement: Supplementary file 4 — Movie EV3 [file EMBJ-42-e112165-s005.zip]

Archive with 2 entries (2 files):
- Movie EV3.avi
- Movie EV3.docx
